# Supplementary material for: Transient Knockdown of RORB with Cell-Penetrating siRNA Improves Visual Function in a Proteotoxic Mouse Model of Retinitis Pigmentosa
Source: Biomedicines. 2025 Sep 29;13(10):2392. doi: 10.3390/biomedicines13102392 (PMC12561137; doi:10.3390/biomedicines13102392)
Supplement: Supplementary file 1 [file biomedicines-13-02392-s001.zip]

Archive with 6 entries (6 files):
- revised Supplementary Figure S1.pdf
- Revised Supplementary Figure S2.pdf
- revised Supplementary Figure S3.pdf
- Revised Supplementary_Table_1.pdf
- Revised Supplementary_Table_3.pdf
- Supplementary_Table_2.pdf
